# Supplementary material for: Acylcarnitines Are Associated with Metabolic Syndrome and Hypertension in Two Contrasted Obese Populations
Source: Nutrients. 2026 Apr 1;18(7):1137. doi: 10.3390/nu18071137 (PMC13075005; doi:10.3390/nu18071137)
Supplement: Supplementary file 1 [file nutrients-18-01137-s001.zip]

Archive with 1 entries (1 files):
- nutrients-4077997-supplementary.pdf
